# Supplementary material for: Depression and Anxiety as Key Factors Associated With Quality of Life Among Lung Cancer Patients in Hai Phong, Vietnam
Source: Front Psychiatry. 2019 May 16;10:352. doi: 10.3389/fpsyt.2019.00352 (PMC6532361; doi:10.3389/fpsyt.2019.00352)
Supplement: Supplementary file 1 [file Table_1.xls]

## Sheet: Sheet1
c1_age	c2_sex	c3_profess	c4_marital	c5_n0child	c6_edu	c7_money	c8_insuran	c91_partner	c92_child	c93	c10_religi	c11_place	c12_time_dia	c13_chronic	c131	c14_harm	c15_effective	c16_sideeff	c17_satisfac	d1	d2	d3	d4	d5	d6	d7	d8	d9	d10	d11	d12	h1	h2	h3	h4	h5	h6	h7	h8	h9	h10	h11	h12	h13	h14	h15	h16	e1_walk	e2_takecare
59	0	1	0	4	4	2	1	1	0		0	0	3	0		1	3	1	1	5	5	5	5	5	5	5	5	5	5	5	5	2	1	2	2	2	1	2	2	1	2	1	1	1	1	2	3	5	5
69	1	3	3	1	2	2	1	0	1		0	1	35	0		1	3	1	1	4	4	6	6	4	3	3	6	3	4	6	3	1	2	2	2	3	2	2	2	2	2	1	2	1	2	3	3	4	5
68	0	3	0	2	2	3	1	1	0	0	0	0	3	0		1	3	0	3	5	5	6	6	6	6	6	6	6	5	5	5	2	3	2	3	2	2	3	2	2	3	2	3	2	3	3	3	4	4
69	0	3	0	2	2	2	1	1	1		0	0	8	0		1	1	1	1	5	5	6	5	5	5	5	6	5	5	6	5	0	2	0	0	1	0	1	1	0	1	0	1	0	1	1	1	1	1
68	1	3	0	6	1	1	1	1	1		0	0	48	0		1	1	1	1	6	6	6	6	6	5	5	6	5	6	6	5	1	3	2	2	2	1	1	3	1	3	3	1	1	1	3	3	3	3
58	0	3	0	4	2	1	1	1	0		0	1	6	0		1	0	1	1	5	6	6	6	5	6	6	6	6	6	6	6	1	1	0	0	1	0	1	1	0	1	0	1	0	0	1	1	1	1
69	0	1	1	4	1	1	1	1	1		0	0	20	0		0	1	1	1	6	6	6	6	6	4	4	5	3	6	6	3	1	2	1	1	2	1	1	1	1	1	0	0	1	1	1	1	2	1
64	0	3	0	2	2	2	1	1	1		0	0	12	0		1	2	1	1	6	6	6	6	6	6	6	6	6	6	6	6	2	2	0	1	2	1	1	2	1	1	1	1	1	1	2	2	2	1
47	0	0	1	0	3	2	1	0	0		0	0	7	0		1	2	1	1	3	3	6	6	3	6	6	6	6	3	6	6	1	1	2	1	2	1	2	2	1	1	0	1	1	1	2	2	1	1
55	0	1	0	1	3	2	1	1	0		0	1	6	0		1	0	1	1	6	6	6	6	6	5	5	5	5	6	6	6	1	3	0	2	2	1	1	0	0	3	0	0	1	0	2	1	1	1
66	1	1	0	2	4	3	1	1	1		0	1	8	0		1	0	1	1	6	6	6	6	6	6	6	6	6	6	6	6	1	0	1	1	1	1	2	2	1	2	1	1	1	0	1	2	2	1
45	0	0	0	2	3	3	1	1	1		0	0	11	0		0	1	2	1	6	6	6	6	4	4	4	5	4	4	6	4	0	2	0	2	1	1	2	2	1	1	0	1	0	0	2	1	2	1
67	0	1	0	2	3	3	1	1	1		0	0	18	0		1	2	1	1	5	5	6	6	6	6	6	6	6	5	6	6	1	2	1	1	2	1	2	1	1	2	1	0	0	1	2	2	2	2
60	0	3	0	5	2	2	1	1	1		0	0	13	0		1	3	2	1	6	6	6	6	6	5	4	7	4	6	4	4	2	3	2	1	2	0	2	1	1	3	1	1	1	0	2	3	1	1
63	0	3	0	2	3	3	1	1	1		0	1	3	0		1	1	1	3	5	5	5	5	5	5	4	5	4	4	5	4	1	2	1	2	2	2	2	2	1	3	1	3	1	1	3	2	1	1
60	0	3	0	3	2	2	1	1	1		0	0	4	0		1	2	1	3	4	4	5	5	4	4	4	4	4	4	5	4	1	2	1	1	2	2	2	2	2	1	2	1	1	1	3	2	3	3
68	0	1	0	5	4	2	0	1	1		0	0	7	0		1	0	1	1	6	6	6	6	6	6	6	6	6	6	6	6	0	1	0	0	1	1	1	0	0	2	1	1	0	1	1	1	3	2
64	0	3	0	5	2	2	1	1	1		0	0	5	0		1	3	1	3	6	6	6	6	6	4	4	6	4	6	6	4	2	1	2	1	2	1	2	2	2	2	2	1	2	2	2	3	2	2
63	0	3	0	3	1	2	1	1	1		0	0	10	0		1	3	0	3	4	4	6	6	4	4	6	4	4	4	6	4	2	2	2	3	2	2	2	2	1	3	1	3	1	2	3	3	4	4
61	0	3	0	4	2	2	1	1	1		0	0	12	0		1	1	1	1	7	7	7	7	7	6	6	7	6	6	7	6	1	1	2	1	1	1	1	2	1	1	1	1	1	0	1	1	2	1
74	0	3	0	5	2	2	1	1	1		0	0	1	0		1	1	2	1	7	7	7	7	7	4	4	4	4	4	6	4	0	3	1	2	1	1	2	3	1	3	0	3	1	0	3	2	1	1
51	0	3	3	1	2	2	1	0	1		0	0	84	0		1	3	1	1	2	4	4	3	3	3	3	4	3	4	4	3	1	2	1	1	2	1	2	1	1	2	0	1	1	2	2	2	1	1
37	1	0	0	2	2	3	1	1	1		0	0	10	0		1	0	1	1	6	6	6	6	6	4	2	6	2	6	6	4	1	2	1	0	1	1	2	2	1	2	1	1	1	2	2	2	1	1
65	1	0	0	6	2	1	1	1	1		0	0	35	0		1	0	0	1	6	6	6	6	6	5	5	5	5	6	6	6	1	0	2	1	1	1	2	1	1	2	2	0	1	1	1	2	2	1
74	0	3	3	2	2	2	1	0	1		0	0	4	0		1	1	1	1	6	6	6	6	6	6	4	6	4	5	5	3	1	1	1	1	2	1	2	3	1	2	1	3	1	2	3	2	3	3
61	0	3	0	3	2	3	1	1	1		0	1	15	0		1	1	1	1	6	6	6	6	6	6	6	6	6	6	6	6	0	1	1	0	1	1	1	1	0	1	1	0	0	1	1	1	1	1
56	0	3	3	3	2	2	1	0	1		0	0	6	0		1	0	2	1	4	4	6	6	4	6	6	6	6	4	6	6	1	2	0	1	1	1	2	2	0	2	1	2	0	0	2	1	2	1
63	0	0	0	3	2	1	1	1	0		0	0	28	0		1	2	1	3	6	6	6	6	6	5	5	6	6	6	6	6	0	0	0	0	1	0	1	0	0	2	0	0	1	1	1	1	1	1
60	0	0	0	2	3	3	1	1	1		0	0	12	0		1	0	1	1	5	5	6	6	5	6	5	6	5	4	6	4	0	2	0	1	2	1	2	1	1	1	1	0	0	1	1	1	1	1
61	0	3	0	3	1	2	1	1	0		0	0	11	0		1	1	1	1	4	4	6	6	4	4	4	6	4	4	6	4	2	3	1	3	2	2	3	3	1	3	2	3	1	3	3	3	3	3
57	0	3	0	3	2	2	1	1	1		0	0	5	0		1	2	1	1	6	6	6	6	6	6	6	6	6	6	6	6	0	2	0	1	2	1	2	2	1	2	0	1	0	1	2	1	2	1
58	0	3	1	2	3	2	1	1	1		1	1	8	0		1	3	1	1	4	4	5	5	4	4	4	4	5	4	6	3	1	2	2	1	2	1	2	2	1	3	2	1	1	2	3	3	3	3
66	0	3	0	2	2	2	1	1	0		0	0	48	0		1	2	0	1	4	4	6	6	4	5	5	6	5	4	6	4	1	2	2	1	2	1	2	2	1	2	2	1	1	1	2	3	3	3
57	0	0	1	3	3	2	1	1	1		0	0	4	0		1	2	1	3	6	6	7	7	6	4	4	6	6	6	7	2	1	3	1	0	1	1	2	0	1	3	1	2	1	1	3	2	3	2
37	0	0	0	2	2	1	1	1	1		0	0	5	0		1	1	1	1	6	6	6	6	6	6	6	6	6	6	6	6	1	2	2	0	1	1	1	1	1	1	1	0	1	2	1	2	1	1
53	0	0	0	2	3	3	1	1	1		0	0	10	0		1	2	0	1	7	7	7	7	7	6	6	7	5	6	6	5	0	3	1	0	2	2	2	2	1	2	0	1	1	1	2	2	3	2
39	0	2	0	2	2	3	1	1	1		0	0	6	0		1	2	1	3	6	6	6	6	6	5	5	6	5	6	6	5	3	1	2	1	2	1	2	2	1	1	2	1	1	1	2	3	2	1
63	1	1	0	4	2	4	1	1	1		0	0	30	0		1	0	1	1	6	6	7	7	6	6	6	7	6	6	7	6	0	1	0	0	1	0	1	0	0	1	0	0	0	1	1	1	1	1
72	1	1	0	3	4	2	1	1	1		0	1	5	0		1	3	0	1	7	7	7	7	5	5	5	5	5	5	6	5	2	3	3	3	3	3	3	3	3	3	2	3	3	3	3	3	4	3
61	0	3	0	3	2	3	1	1	0		0	0	4	0		1	2	1	1	5	5	5	5	5	4	4	5	4	5	5	4	0	1	0	0	1	1	2	1	0	2	0	0	0	2	1	1	1	1
37	1	0	0	2	3	2	0	1	1		0	0	5	0		1	2	1	1	5	5	6	6	5	6	6	6	6	6	6	4	2	1	1	1	2	1	2	1	1	1	1	1	1	1	1	2	1	1
63	0	0	0	1	3	3	1	1	0		0	1	9	0		0	0	1	1	7	7	7	7	6	4	4	4	4	6	6	4	0	0	1	1	1	1	2	3	1	3	3	1	1	0	2	2	1	1
64	0	3	3	0	1	1	1	0	0		0	1	12	0		1	3	1	1	1	1	1	1	1	5	5	5	1	1	1	5	2	1	0	1	2	1	3	2	0	2	1	3	0	0	2	2	2	1
63	0	0	3	2	1	1	1	1	1		0	0	7	0		1	3	0	1	4	4	6	6	5	4	4	6	5	4	6	3	2	2	2	1	2	2	2	2	2	1	1	1	2	1	2	3	4	3
79	0	3	0	4	2	2	1	1	1		0	0	6	0		1	1	0	1	7	7	6	6	6	4	4	4	4	4	4	4	1	3	0	1	2	1	2	1	2	3	0	3	1	3	3	2	1	1
54	1	0	3	2	2	1	1	0	1		0	0	3	0		1	1	1	1	6	6	6	6	6	3	3	6	6	6	6	3	2	2	2	0	1	1	2	1	1	1	3	1	1	3	2	3	1	1
67	0	0	0	4	2	2	1	1	0		0	0	3	0		1	2	1	3	7	7	7	7	6	6	6	7	7	7	7	7	0	1	0	0	0	0	2	2	0	2	0	1	0	0	1	1	1	1
54	0	0	0	3	2	3	1	1	1		0	0	30	0		1	3	1	1	6	6	6	6	6	5	5	6	4	6	6	5	0	1	0	0	0	0	1	1	0	2	0	0	0	1	1	1	1	1
71	0	1	0	2	2	3	1	1	0		0	0	51	0		1	0	1	1	6	6	6	6	6	6	6	6	6	6	6	6	0	2	0	0	1	0	1	2	0	1	1	1	0	1	1	1	2	1
69	0	3	0	2	2	3	1	1	1		0	0	8	0		1	1	1	1	6	6	7	7	6	6	6	7	6	6	7	6	1	2	0	0	1	1	1	1	0	1	0	1	0	1	1	1	1	1
68	0	1	0	4	3	3	1	1	0		0	1	18	0		0	0	1	1	7	7	7	7	7	7	7	7	7	7	7	7	0	0	0	1	1	0	2	2	1	2	0	0	1	0	1	1	1	1
64	1	3	0	4	1	1	1	1	1		0	0	108	0		1	3	0	1	6	6	6	6	6	4	5	6	6	6	6	4	2	3	2	1	2	1	2	3	1	0	3	3	2	2	3	3	4	3
45	1	2	0	2	2	2	1	1	1		0	0	5	0		1	0	1	1	6	6	6	6	6	5	5	6	5	6	6	4	1	1	0	1	2	1	2	1	1	1	1	0	1	1	1	2	2	1
59	0	0	0	3	2	2	1	1	0		0	0	8	0		1	0	1	1	7	6	6	6	6	4	4	6	5	6	6	5	1	1	1	2	1	1	2	1	1	1	1	1	1	0	1	2	2	1
69	0	3	0	4	1	3	1	1	0		0	0	10	0		1	1	1	1	6	4	6	5	4	4	4	4	4	4	6	4	0	2	0	0	1	0	2	1	0	3	0	0	0	1	1	1	1	1
65	1	3	0	4	2	1	1	0	0	0	0	0	24	0		1	1	1	3	3	3	4	4	4	4	4	4	4	3	3	3	1	3	2	2	1	2	2	0	1	0	3	3	2	0	2	3	1	1
65	0	1	3	2	2	3	1	0	1		0	0	12	0		1	0	1	1	6	6	6	6	6	6	6	6	6	6	6	6	0	1	0	0	1	0	0	0	0	1	0	0	0	0	1	1	1	1
56	0	3	0	3	3	3	1	1	1		0	0	8	0		1	2	1	1	4	4	6	6	4	5	4	6	4	4	6	4	2	2	1	1	2	1	2	1	1	1	1	1	0	1	2	2	2	2
57	0	3	0	3	3	5	1	1	1		0	0	4	0		1	3	0	1	4	4	5	5	4	4	3	4	4	4	5	4	2	3	3	3	3	3	3	3	3	3	3	3	3	3	2	2	5	5
49	0	0	0	3	4	4	1	1	1		0	1	12	0		1	1	1	3	4	5	5	5	5	6	6	6	6	6	5	6	1	2	1	2	1	1	2	0	1	2	1	2	1	1	2	2	1	1
63	0	3	0	1	1	3	1	1	1		0	1	9	0		1	2	0	1	6	6	6	6	6	5	5	5	5	5	6	4	1	1	2	1	2	1	2	2	1	1	2	1	1	1	2	3	2	1
62	1	3	0	4	1	3	1	1	1		0	0	12	0		1	1	1	1	6	6	6	6	6	4	4	6	4	6	6	4	1	1	1	0	1	0	1	1	1	2	1	0	1	3	1	1	1	1
65	0	3	0	4	2	2	1	1	0		0	0	12	0		1	2	1	1	5	5	5	5	4	4	4	5	4	5	6	4	2	2	1	2	2	2	2	2	1	3	2	2	1	2	3	3	3	3
68	1	3	3	2	3	5	1	1	1		0	0	20	0		1	3	1	1	4	4	6	6	4	5	5	5	4	4	6	3	1	1	1	0	2	1	2	2	1	1	2	0	1	2	1	2	3	3
73	0	3	1	0	2	1	1	0	0	3	0	0	6	0		1	2	2	1	5	5	5	5	3	3	3	3	3	3	3	3	1	3	0	3	3	1	2	3	1	3	0	3	1	3	3	2	3	3
70	0	1	0	3	2	2	1	1	1		0	0	48	0		0	0	1	1	5	5	6	6	6	5	5	6	5	6	6	5	0	2	0	0	1	0	2	2	0	2	0	0	0	1	1	1	1	1
60	1	0	0	5	1	2	1	1	1		0	1	2	0		1	0	1	1	7	7	7	6	6	6	6	6	6	6	6	5	1	2	0	1	2	1	2	0	1	2	1	1	1	2	2	2	2	1
64	0	3	0	1	2	1	1	1	0		0	0	12	0		1	0	1	1	5	5	6	6	5	5	5	5	5	5	5	5	1	1	1	1	2	1	2	1	1	1	1	3	0	1	2	2	2	1
57	1	3	0	2	2	2	1	1	1		0	1	6	0		1	3	1	1	6	6	6	6	6	5	5	6	5	6	6	4	2	2	2	1	2	1	2	2	2	1	1	0	1	1	2	3	2	2
63	1	2	0	2	2	2	1	1	1		0	0	12	0		1	2	1	1	5	5	6	6	5	5	5	6	4	5	6	4	2	2	2	1	3	2	2	1	1	1	1	1	1	1	2	3	2	2
63	0	1	0	3	3	3	1	1	1		0	0	6	0		1	1	1	1	6	6	7	7	7	6	5	5	5	6	7	5	1	2	0	1	2	1	1	0	0	1	1	1	0	1	1	1	1	1
63	0	3	0	2	2	3	1	1	1		0	0	18	0		1	0	1	1	6	6	6	6	6	6	6	6	6	6	6	6	1	2	0	0	1	1	1	1	1	1	1	1	1	0	1	1	1	1
66	0	3	0	2	2	2	1	1	0		0	0	5	0		1	1	1	3	5	5	6	6	5	4	4	6	4	5	6	4	2	2	2	2	2	2	3	2	2	2	2	3	1	2	3	3	3	3
39	1	0	0	2	2	2	1	1	1		0	0	6	0		1	0	1	1	2	4	1	1	4	3	3	1	3	5	1	4	1	2	1	1	2	1	2	1	1	1	3	1	1	1	2	3	2	1
54	0	0	0	2	2	3	1	1	1		0	0	72	0		1	2	2	1	6	6	6	6	6	6	5	5	5	5	6	5	1	2	1	1	1	1	2	1	1	1	2	3	1	1	2	2	1	1
57	0	3	0	3	2	2	1	1	1		0	0	30	0		1	3	1	1	4	4	7	7	7	5	6	7	5	6	7	5	0	0	0	1	1	1	2	0	1	3	1	2	1	0	1	1	1	1
57	1	2	1	2	2	1	1	1	1		0	1	5	0		1	3	0	3	5	4	6	6	4	4	4	6	4	4	6	4	2	3	2	3	2	2	3	3	2	3	2	3	2	3	3	3	5	5
70	0	3	0	2	4	2	1	1	0		0	1	3	0		1	2	1	0	7	7	7	7	6	6	6	5	5	7	6	4	1	0	2	0	3	1	2	1	1	3	1	3	1	1	2	3	1	1
51	0	3	0	2	1	3	1	1	0		0	0	3	0		1	1	1	3	4	4	4	4	4	5	5	5	5	5	4	5	0	0	0	1	1	1	2	2	1	0	1	0	1	0	1	1	1	1
61	0	3	0	4	2	3	1	1	1		0	0	5	0		0	1	1	1	6	6	6	6	6	6	6	6	6	6	6	6	0	0	0	0	1	0	0	0	0	1	0	1	0	0	1	1	1	1
38	1	2	0	1	2	3	1	1	1		0	0	35	0		1	1	1	1	6	6	6	6	6	4	4	6	4	6	6	4	1	0	2	0	1	1	1	1	0	0	1	0	0	1	1	1	2	1
80	0	3	0	2	3	3	1	1	1		0	0	14	0		0	1	2	1	6	6	6	6	6	4	4	4	4	6	6	4	0	2	0	1	2	1	1	0	1	2	0	1	1	1	2	1	1	1
58	0	3	0	2	3	2	1	1	0		0	0	9	0		1	0	1	1	7	7	7	7	7	4	5	7	4	6	7	5	2	2	2	1	2	1	2	3	1	0	0	0	1	2	2	2	3	3
67	0	3	0	2	3	2	1	1	1		0	1	59	0		1	2	1	1	6	6	6	6	6	6	5	6	6	6	6	5	1	1	0	0	1	1	2	1	0	1	0	0	0	1	1	1	2	2
69	0	3	0	5	2	1	1	1	0		0	0	84	0		1	1	1	1	4	4	4	4	4	4	4	4	4	4	4	4	1	0	1	2	1	2	1	2	1	1	0	2	1	1	2	1	3	1
77	0	1	0	3	2	2	1	1	1		0	0	24	0		1	1	1	1	5	5	5	5	4	5	5	5	5	5	5	5	2	2	2	1	2	1	1	1	1	2	0	2	0	1	2	2	3	3
60	0	3	3	3	2	4	1	0	1		0	0	12	0		1	0	1	1	5	5	5	6	5	5	6	6	6	5	6	6	0	1	0	0	1	0	1	0	0	1	0	0	0	1	1	1	1	1
73	0	1	0	4	4	3	1	1	1		0	0	14	0		1	2	1	3	5	6	6	5	5	4	4	5	4	5	6	4	2	3	2	2	2	2	2	1	2	2	1	2	2	3	3	3	2	2
49	0	0	0	2	4	5	1	1	1		0	0	12	0		1	1	1	1	6	6	6	6	6	6	6	6	6	6	6	6	1	1	0	0	1	1	2	1	1	1	2	0	1	1	1	2	1	1
77	1	3	3	2	3	2	1	0	1		0	0	10	0		1	3	0	1	4	4	5	4	4	5	4	4	4	4	5	4	2	3	0	3	2	2	2	2	1	3	1	1	1	1	3	2	3	3
61	0	3	0	3	2	2	1	1	1		0	0	11	0		1	3	1	1	4	4	6	6	4	6	5	6	4	4	6	5	2	2	2	1	2	1	2	2	1	1	1	0	1	1	2	3	2	2
56	0	3	0	2	3	2	1	1	1		0	0	12	0		1	3	1	1	5	5	5	5	5	5	5	5	5	5	5	5	2	3	3	3	3	2	3	2	1	1	1	3	1	3	3	3	3	3
57	0	3	0	2	2	3	1	1	1		0	0	3	0		1	2	2	1	6	6	6	6	6	6	6	6	6	6	6	6	1	2	0	0	2	1	2	1	0	1	1	1	0	1	1	1	1	1
56	0	3	0	3	1	2	1	1	1		0	0	10	0		1	2	1	1	6	6	6	6	6	4	4	6	6	6	6	4	2	2	2	2	2	2	2	1	1	1	1	1	1	1	2	3	2	2
78	0	1	0	3	1	1	1	1	1		0	1	12	0		1	0	2	1	1	1	1	6	1	5	3	2	6	1	1	6	1	0	0	1	1	1	1	2	0	3	0	0	0	0	1	1	2	2
65	1	2	0	6	2	3	1	1	0		0	0	14	0		1	1	1	3	6	6	6	6	6	4	4	5	4	5	5	4	1	1	1	0	1	1	1	1	1	2	1	0	1	1	1	1	1	1
44	0	3	0	2	2	1	1	1	1		0	0	19	0		1	3	2	1	4	2	7	7	3	2	2	6	1	2	5	1	1	2	0	1	2	2	3	1	1	3	0	3	1	3	3	2	1	1
68	0	3	0	4	2	2	1	1	0		0	0	5	1	hypertension	1	1	1	1	6	6	6	6	6	4	4	4	4	4	6	4	1	3	2	2	1	1	2	3	2	3	3	3	1	3	3	3	3	2
62	0	3	3	2	2	3	1	0	0		0	0	29	1	diabete	1	3	1	1	4	2	4	4	2	2	2	4	2	3	4	2	1	3	2	1	2	2	2	2	1	3	2	2	1	2	3	3	4	4
65	0	0	0	4	3	3	1	1	0		0	1	2	1	hyper,diabete	1	1	2	1	7	7	7	7	7	4	5	5	4	7	7	4	1	2	1	1	2	2	2	2	1	3	1	0	1	0	2	2	2	2
52	1	0	0	2	2	1	1	1	0		0	0	6	1	nephrotic	1	1	0	3	5	5	6	6	6	3	3	6	3	5	6	3	1	2	2	2	2	2	2	2	2	2	1	1	1	2	3	3	2	3
68	1	3	3	1	2	2	1	0	1		0	0	13	1	diabete	1	0	0	1	6	6	6	7	6	5	6	6	6	6	6	6	1	2	2	0	2	1	1	2	1	1	1	1	0	1	2	2	2	2
51	1	3	0	2	1	1	1	1	1		0	0	120	1	than	1	2	1	1	4	4	6	6	4	3	3	6	3	4	5	3	2	3	2	2	2	2	2	2	1	3	1	3	1	2	3	3	3	3
65	0	1	0	4	3	5	1	1	0		0	1	5	1	diabete	1	1	2	1	6	6	6	6	6	6	6	6	6	6	6	6	0	0	0	0	1	0	1	1	0	3	0	0	0	0	1	1	1	1
71	1	3	0	3	2	3	1	1	0		0	1	3	1	diabete	1	1	1	1	4	4	6	6	4	4	3	6	4	4	6	4	1	2	1	1	2	1	1	1	2	0	1	1	1	2	2	2	2	2
60	0	3	0	3	1	3	1	1	1		0	0	6	1	diabete	0	0	1	1	6	6	6	6	6	4	4	6	4	6	6	6	0	0	0	0	1	0	1	0	0	2	0	0	0	1	1	1	1	1
68	0	3	0	4	1	2	1	1	1		0	0	3	1	COPD	1	2	1	1	6	5	5	5	4	4	3	6	4	5	5	3	2	2	2	1	3	1	2	2	1	1	1	0	1	3	2	3	2	2
57	0	0	0	2	4	4	1	1	1		0	0	14	1	hepatis C	1	2	1	1	6	6	7	7	7	5	5	5	5	7	7	5	0	1	0	0	1	0	1	0	0	1	0	0	0	0	1	1	1	1
79	0	3	0	3	2	3	1	1	1		0	0	2	1	tuberculo, asthma	1	2	2	1	6	6	6	6	6	4	4	6	4	4	6	4	1	3	1	1	2	1	2	3	1	3	1	2	1	1	3	2	2	1
76	1	3	0	5	1	2	1	1	1		0	0	60	1	hypertension	1	0	1	1	4	4	4	4	4	4	4	4	4	4	4	4	2	3	2	3	1	1	2	2	1	3	2	3	1	0	3	3	3	1
67	0	0	0	4	2	4	0	1	1		0	0	11	1	hepititis B	1	1	1	1	6	7	7	7	7	6	6	7	6	6	7	6	0	1	0	1	1	1	2	0	0	1	0	1	0	1	1	1	1	1
64	1	3	0	3	2	1	0	1	0		0	0	1	1	heart faillure	1	2	0	1	4	4	5	5	4	5	5	5	5	5	5	5	1	2	0	2	2	1	2	2	1	3	1	3	1	2	3	2	3	2
63	1	2	0	2	1	1	1	1	0		0	1	6	1	hypertension	1	3	1	1	7	7	7	7	7	5	7	7	7	7	7	5	1	2	3	2	1	1	3	3	1	0	3	1	1	3	3	3	4	4
57	1	1	0	2	3	3	1	1	1		0	0	7	1	thoai hoa	1	2	2	1	7	7	7	7	7	6	6	6	6	6	6	6	0	2	0	0	1	1	0	1	0	1	0	0	0	0	1	1	1	1
60	0	3	0	0	2	2	1	1	0		0	1	2	1	diabete	1	1	1	1	6	6	6	6	6	4	4	4	4	4	6	4	2	3	3	2	2	2	3	3	1	3	3	3	2	1	3	3	5	5
65	1	3	3	1	2	2	1	0	1		0	1	3	1	heart faillure	1	0	1	1	6	6	6	6	6	6	6	6	6	6	6	6	0	1	0	0	1	1	2	1	0	2	0	1	0	1	1	1	2	1
76	1	2	0	4	1	1	1	1	1		0	1	51	1	hypertension	1	3	1	1	4	4	6	6	4	3	3	6	3	4	6	3	1	1	2	0	2	1	2	2	1	2	1	1	1	2	2	2	2	1
63	0	3	3	2	3	3	1	0	1		0	1	3	1	hypertension	1	1	0	1	4	4	5	5	4	4	5	5	5	4	5	5	2	3	2	2	2	2	3	3	2	3	1	3	2	3	3	3	2	1
70	1	3	0	3	3	1	1	1	1		0	0	5	1	thoai hoa	1	2	2	1	6	6	6	6	6	5	5	5	5	6	6	5	1	1	1	2	2	1	2	1	1	1	1	3	1	1	2	2	3	3
54	0	3	0	2	2	2	1	1	1		0	0	7	1	than hu	1	1	1	1	6	6	6	6	6	4	4	6	4	6	6	4	2	2	2	0	2	1	2	2	1	1	1	1	1	2	2	3	1	1
66	1	3	0	4	1	1	1	1	1		0	0	17	1	viem khop	1	2	0	1	6	6	6	6	6	2	2	6	2	4	6	2	3	3	3	3	3	3	3	3	3	1	3	3	3	1	3	3	4	4
69	0	3	0	5	3	2	1	1	1		0	0	7	1	diabete, hyperten	1	2	2	1	5	5	5	5	5	5	5	5	5	5	6	5	1	1	1	1	2	1	2	2	1	2	1	2	1	1	2	2	3	2
61	0	3	0	3	3	1	1	1	0		0	0	12	1	hypertension	1	2	1	1	7	7	7	7	7	6	7	7	7	7	6	5	1	1	2	0	1	1	2	2	1	0	0	0	1	1	1	2	2	2
54	0	1	0	2	3	4	1	1	1		0	1	3	0		1	1	1	1	6	6	6	6	6	6	6	6	6	6	6	6	1	0	1	0	1	0	1	1	1	3	1	0	1	0	1	1	1	1
65	1	2	0	4	2	3	1	1	1		0	0	2	0		1	2	1	1	6	6	7	7	6	6	6	6	6	6	6	6	1	1	0	1	2	1	2	1	1	1	1	1	1	1	1	2	1	1
[truncated: 28 more columns]
